# Supplementary material for: Single nucleotide variants in Pseudomonas aeruginosa populations from sputum correlate with baseline lung function and predict disease progression in individuals with cystic fibrosis
Source: Microb Genom. 2023 Apr 13;9(4):mgen000981. doi: 10.1099/mgen.0.000981 (PMC10210962; doi:10.1099/mgen.0.000981)
Supplement: Supplementary material 3 [file mgen-9-981-s003.xlsx]

## Sheet: Supplementary_Data2_CF_NSV_maf0
Samples	Pseudomonas_aeruginosa_P749_PES:13952:T:C	Pseudomonas_aeruginosa_P749_PES:13969:C:T	Pseudomonas_aeruginosa_P749_PES:14027:G:A	Pseudomonas_aeruginosa_P749_PES:14220:G:T	Pseudomonas_aeruginosa_P749_PES:85182:C:T	Pseudomonas_aeruginosa_P749_PES:85218:T:A	Pseudomonas_aeruginosa_P749_PES:86284:G:C	Pseudomonas_aeruginosa_P749_PES:86376:T:C	Pseudomonas_aeruginosa_P749_PES:86383:C:G	Pseudomonas_aeruginosa_P749_PES:86407:C:T	Pseudomonas_aeruginosa_P749_PES:86487:T:C	Pseudomonas_aeruginosa_P749_PES:86563:C:T	Pseudomonas_aeruginosa_P749_PES:86682:G:T	Pseudomonas_aeruginosa_P749_PES:86683:T:G	Pseudomonas_aeruginosa_P749_PES:86685:A:G	Pseudomonas_aeruginosa_P749_PES:86687:C:G	Pseudomonas_aeruginosa_P749_PES:86694:A:G	Pseudomonas_aeruginosa_P749_PES:86695:C:G	Pseudomonas_aeruginosa_P749_PES:86895:A:G	Pseudomonas_aeruginosa_P749_PES:87052:C:T	Pseudomonas_aeruginosa_P749_PES:87295:T:G	Pseudomonas_aeruginosa_P749_PES:87473:G:T	Pseudomonas_aeruginosa_P749_PES:87697:T:C	Pseudomonas_aeruginosa_P749_PES:87700:A:G	Pseudomonas_aeruginosa_P749_PES:87711:T:C	Pseudomonas_aeruginosa_P749_PES:87855:A:G	Pseudomonas_aeruginosa_P749_PES:87864:A:T	Pseudomonas_aeruginosa_P749_PES:88150:T:G	Pseudomonas_aeruginosa_P749_PES:350808:C:T	Pseudomonas_aeruginosa_P749_PES:350813:A:C	Pseudomonas_aeruginosa_P749_PES:350814:C:A	Pseudomonas_aeruginosa_P749_PES:350851:G:C	Pseudomonas_aeruginosa_P749_PES:350860:G:C	Pseudomonas_aeruginosa_P749_PES:351035:A:C	Pseudomonas_aeruginosa_P749_PES:351249:C:G	Pseudomonas_aeruginosa_P749_PES:351272:C:T	Pseudomonas_aeruginosa_P749_PES:351303:G:A	Pseudomonas_aeruginosa_P749_PES:356794:G:C	Pseudomonas_aeruginosa_P749_PES:356877:A:C	Pseudomonas_aeruginosa_P749_PES:356927:A:G	Pseudomonas_aeruginosa_P749_PES:356943:A:C	Pseudomonas_aeruginosa_P749_PES:357123:C:G	Pseudomonas_aeruginosa_P749_PES:357131:G:T	Pseudomonas_aeruginosa_P749_PES:357136:A:G	Pseudomonas_aeruginosa_P749_PES:357173:A:C	Pseudomonas_aeruginosa_P749_PES:357328:G:C	Pseudomonas_aeruginosa_P749_PES:357347:C:A	Pseudomonas_aeruginosa_P749_PES:357443:A:G	Pseudomonas_aeruginosa_P749_PES:357444:A:T
401	0	0	0	0	0	0	0	0	0	0	0	0	0	0	0	0	0	0	0	0	0	0	0	0	0	0	0	0.0573	0	0	0	0	0	0.0528	0	0	0	0	0	0	0	0	0	0	0	0	0	0	0
402	0	0	0	0	0	0	0	0	0	0	0	0	0	0	0	0	0	0	0	0	0	0	0	0	0	0	0	0	0	0	0	0	0	0	0	0	0	0	0	0	0	0	0	0	0	0	0	0	0
403	0	0	0	0.0594	0	0.0526	0	0	0	0	0	0	0	0	0	0	0	0	0	0	0	0	0	0	0.2653	0	0	0	0	0	0	0	0	0	0	0	0	0	0	0	0	0	0	0	0	0.0796	0	0	0
404	0	0	0	0	0	0	0	0	0	0	0	0	0	0	0	0	0	0	0	0	0	0	0	0	0	0	0	0	0	0	0	0	0	0	0	0	0	0	0	0	0	0	0	0	0	0	0	0	0
405	0	0	0	0	0	0	0	0	0	0	0	0	0	0	0	0	0	0	0	0	0	0	0	0	0	0	0	0	0	0	0	0	0	0	0	0	0.0544	0	0	0	0	0	0	0	0	0	0	0	0
406	0	0	0	0	0	0.0566	0	0	0	0	0	0	0	0	0	0	0	0	0	0	0	0	0	0	0	0	0	0	0	0.1436	0.1559	0	0	0	0	0	0	0	0	0	0	0	0	0	0	0	0	0	0
407	0	0	0	0	0	0	0	0	0	0	0	0	0.0654	0.0862	0	0	0	0	0	0	0	0	0	0	0	0	0	0.0833	0	0	0	0	0	0	0	0	0	0	0	0	0	0	0	0	0	0	0	0	0
408	0	0	0	0	0	0	0	0	0	0	0	0	0	0	0	0	0	0	0	0	0	0	0	0	0	0.9952	0.9954	0	0	0	0	0.5	0.2081	0	0	0	0	0	0	0	0	0	0	0	0	0	0	0	0
409	0	0	0	0.05	0	0	0	0	0	0	0.5833	0	0	0.0972	0	0	0	0	0	0	0	0	0	0	0.1765	0	0	0	0	0	0	0	0	0	0	0	0	0	0	0	0	0	0	0	0	0	0	0	0
410	0	0	0	0	0	0	0	0	0	0	0	0	0	0	0	0	0	0	0	0	0	0	0	0	0	0	0	0	0	0.0584	0.0515	0	0	0	0	0	0	0	0	0	0	0	0	0	0	0	0	0	0
412	0	0	0	0	0	0	0	0	0	0	0	0	0	0	0	0	0	0	0	0	0	0	0	0	0	0	0	0	0	0	0	0	0	0	0	0	0	0	0	0	0	0.3636	0	0	0	0	0	0	0
413	0	0	0	0	0	0	0	0	0	0	0	0	0	0	0	0	0	0	0	0	0	0	0	0	0	0	0	0	0	0	0	0	0	0	0	0	0	0	0	0	0	0	0	0	0	0	0	0	0
414	0	0	0	0	0	0	0.0539	0	0	0	0	0	0	0	0.2941	0	0	0.1628	0	0	0	0	0.099	0	0	0	0	0	0	0	0	0	0	0	0	0	0	0	0	0	0	0	0	0	0.1795	0	0	0	0
415	0	0	0	0	0	0.0593	0	0	0	0	0	0	0	0	0	0	0	0	0	0	0	0	0	0	0	0	0	0	0	0	0	0	0	0	0	0	0	0	0	0	0	0	0	0	0	0	0	0	0
416	0	0	0	0	0	0	0	0	0	0	0	0	0	0	0	0	0	0	0	0	0	0	0	0	0	0	0	0	0	0	0	0	0	0	0	0	0	0	0	0	0	0.3023	0	0	0	0	0	0	0
417	0	0	0	0	0.936	0	0	0	0	0	0	0	0	0	0	0	0	0	0	0	0	0	0	0	0	0	0	0	0	0	0	0	0	0	0	0	0	0	0	0	0	0	0	0	0	0	0.0588	0	0
418	0	0	0	0	0	0	0.0806	0	0	0	0	0	0	0	0	0	0	0	0.3704	1	0	0	0	0	0.2717	0	0	0	0	0	0	0	0	0	0	0	0	0	0	0	0	0	0	0	0	0.051	0	0	0
419	0	0	0	0	0.9375	0	0	0	0	0	0	0	0	0	0	0	0	0	0	0	0	0	0	0	0	0	0	0	0	0	0	0	0	0	0	0	0	0	0	0	0	0	0	0	0	0	0	0	0
420	0	0	0	0	0	0	0	0	0	0	0	0	0	0	0	0	0	0	0	0	0	0	0	0	0	0	0	0	0	0	0	0	0	0	0	0	0	0	0	0	0	0	0	0	0	0	0	0	0
421	0	0	0	0	0	0	0	0	0	0	0	0	0	0	0	0	0	0	0	0	0	0	0	0	0	0	0	0	0	0	0	0	0	0	0	0	0	0	0	0	0	0	0	0	0	0	0	0	0
422	0	0.8	0	0	0	0	0	0	0	0	0	0	0	0	0	0	0	0	0	0	0	0	0	0	0	0	0	0	0	0	0	0	0	0	0	0	0	0	0	0.8095	0	0	0	0	0	0	0	0	0
424	0	0	0	0	0	0	0	0	0	0	0	0	0	0	0	0	0	0	0	0	0	0	0	0	0	0	0	0	0	0.1765	0.1776	0	0	0	0	0	0	0	0	0	0	0	0	0	0	0	0	0	0
425	0	0	0.997	0	0	0	0	0	0	0	0	0	0	0	0	0	0	0	0	0	0	0	0	0	0.2476	0	0	0	0	0	0	0	0	0	0	0	0	0	0	0	0	0	0.0976	0.0843	0	0.0631	0	0	0
426	0	0	0	0	0	0	0	0	0	0	0	0	0.0819	0	0	0	0	0	0	0	0	0	0	0	0	0	0	0	0	0	0	0	0	0.0602	0	0	0	0	0	0	0	0	0	0	0	0	0	0	0
428	0	0	0	0	0	0	0	0	0	0	0	0	0	0.125	0	0	0	0	0	0	0	0	0	0	0.3333	0	0	0	0	0	0	0	0	0	0	0	0	0	0	0	0	0	0	0	0	0	0	0	0
429	0	0	0	0	0	0	0	0	0	0	0	0	0	0	0	0	0	0	0	0	1	0	0	0	0	0.9771	0.9507	0	0.913	0	0	0	0	0	0	0	0	0.9456	0	0	0.978	0	0	0	0	0	0	0	0
430	0	0	0	0	0	0	0	0	0	0	0	0	0	0	0	0	0	0	0	0	0	0	0	0	0	0	0	0	0	0	0	0	0	0	0	0	0	0	0	0	0	0	0	0	0	0	0	0	0
432	0	0	0	0	0	0.061	0	0	0	0	0	0	0	0	0	0	0	0	0	0	0	0	0	0	0	0	0	0	0	0.1859	0.1901	0	0	0	0	0	0	0	0	0	0	0	0	0	0	0	0	0	0
433	0	0	0	0	0	0	0.4118	0	0	0	0	0	0	0.0792	0	0.1591	0.1702	0	0	0	0	0	0	0	0.1231	0	0	0.058	0	0	0	0	0	0	0	0	0	0	0	0	0	0	0	0	0	0	0	0	0
434	0	0	0	0	0	0	0	0	0	0	0	0	0	0	0	0	0	0	0	0	0	0	0	0	0	0	0	0	0	0	0.12	0	0	0	0	0	0	0	0	0	0	0	0	0	0	0	0	0	0
435	1	0	0	0	0	0	0	0	0	0	0	0	0.0642	0	0	0	0	0	0	0	0	0	0	0	0	0.9236	0.932	0	0	0	0	0	0	0	0	0	0	0	0	0	0	0	0	0	0	0	0	0	0
436	0	0	0	0	0	0	0	0	0	0	0	0	0	0	0	0	0	0	0	0	0	0	0	0	0.2581	0	0	0.0553	0	0	0	0	0	0	0	0	0	0	0	0	0	0	0	0	0	0	0	0	0
437	0	0	0	0	0	0.0597	0	0	0	0	0	0	0	0	0	0	0	0	0	0	0	0	0	0	0	0	0	0	0	0	0	0	0	0	0	0	0	0	0	0	0	0	0	0	0	0	0	0	0
438	0	0	0	0	0	0	0	0	0	0	0	0	0	0	0	0	0	0	0	0	0	0	0	0	0	0	0	0	0	0	0	0	0	0	0	0	0	0	0	0	0	0	0	0	0	0	0	0	0
439	0	0	0	0	0	0	0.0705	0	0	0	0	0	0	0	0	0	0	0	0	0	0	0	0	0	0	0	0	0	0	0	0	0	0	0.0642	0	0	0	0	0	0	0	0	0	0	0	0	0	0	0
440	0	0	0	0	0	0	0.0757	0	1	0	0	0	0	0	0.0828	0	0	0	0.4286	0	0	0	0	0	0	0	0	0	0	0	0	0	0	0	0	0	0	0	0	0	0	0	0	0	0	0	0	0	0
441	0	0	0	0.0755	0	0.0642	0	0	0	0	0	0	0.0709	0	0	0	0	0	0	0	0	0	0	0	0	0	0	0	0	0.1308	0.1347	0	0	0.0515	0	1	0	0	0	0	0	0	0	0	0	0	0	0	0
442	0	0	0	0	0	0	0	0	0	0	0	0	0	0	0	0	0	0	0	0	0	0	0	0	0	0	0	0	0	0	0	0	0	0	0	0	0	0	0	0	0	0	0	0	0	0	0	0	0
443	0	0	0	0	0	0	0.0921	0	0	0	0	0	0	0	0	0.1481	0.1698	0	0	0	0	0	0.16	0.1296	0.1304	0	0	0	0	0	0	0	0	0.0538	0	0	0	0	0	0	0	0	0	0	0	0	0	0	0.0821
444	0	0	0	0	0	0	0	0	0	0	0	0	0	0	0	0	0	0	0	0	0	0	0	0	0	0	0	0	0	0	0	0	0	0.0581	0	0	0.0538	0	0	0	0	0	0	0	0	0	0	0.1154	0.1074
446	0	0	0	0	0	0	0	0	0	0	0	0	0	0	0	0	0	0	0	0	0	0	0	0	0	0	0	0	0	0	0	0	0	0	0	0	0	0	0	0	0	0	0	0	0	0	0	0	0
447	0	0	0	0	0	0	0	0	0	0	0	0	0	0	0	0	0	0	0	0	0	0	0	0	0	0	0	0	0	0	0	0	0	0	0.8559	0	0	0	0	0	0	0	0	0	0	0	0	0	0
448	0	0	0	0	0	0	0	0	0	0	0	0	0	0	0	0	0	0	0.2333	0	0	0	0	0	0	0.9962	0.9926	0	0	0	0	0	0	0.0506	0	0	0	0	0	0	0	0	0.056	0.053	0	0	0.0566	0	0
450	0	0	0	0	0	0	0	0	0	0	0	0	0	0	0	0	0	0	0	0	0	0	0	0	0	0	0	0	0	0	0	0	0	0	0	0	0	0	0	0.9383	0	0	0	0	0	0	0	0	0
451	0	0	0	0	0	0	0	0	0	0	0	0	0	0	0	0	0	0	0	0	0	0	0	0	0	0	0	0	0	0	0.0588	0	0	0	0	0	0	0	0	0	0	0	0	0	0	0	0	0	0
452	0	0	0	0	0	0.0552	0	0	0	0	0	0	0	0	0	0	0	0	0	0	0	0	0	0	0	0	0	0	0	0	0	0	0	0.0626	0	0	0	0	0	0	0	0	0	0	0	0	0	0	0
453	0	0	0	0	0	0	0	0	0	0	0	0	0	0	0	0	0	0	0	0	0	0	0	0	0	0	0	0	0	0	0	0	0	0	0	0	0	0	0	0	0	0	0	0	0	0	0	0	0
456	0	0	0	0	0	0	0	0	0	0	0	0.9733	0	0	0	0	0	0	0	0	0	0	0	0	0	0	0	0	0	0	0	0	0	0	0	0	0	0	0	0	0	0	0	0	0	0	0	0	0
458	0	0	0	0	0	0	0	0	0	0	0	0	0	0	0	0	0	0	0.3056	1	0	0	0	0	0.2571	0	0	0	0	0	0	0	0	0	0	0	0	0	0	0.9683	0	0	0	0	0	0	0	0	0
459	0	0	0	0	0	0	0.0704	0	0	0	0.4643	0	0	0	0.08	0	0.0926	0.0686	0.5	0	0	0.9901	0.0709	0.0709	0.1327	0	0	0	0	0	0.0509	0	0	0	0	0	0	0	0	0	0	0	0	0	0.1452	0	0.2333	0	0
460	0	0	0	0	0	0	0	0	0	0	0	0	0	0	0	0	0	0	0	0	0	0	0	0	0	0	0	0	0	0.0728	0.0785	0	0	0	0	0	0	0	0	0	0	0	0	0	0	0	0	0.1346	0.1228
461	0	0	0	0	0	0	0.1194	0.9091	0	1	0	0	0	0	0	0	0	0	0	0	0.9677	0	0	0	0	0.9652	0.9656	0	0	0.1129	0.1213	0	0	0	0	0	0	0	0.9847	0	0	0	0	0	0	0	0.2918	0	0
463	0	0	0	0	0	0	0.0633	0	0	0	0	0	0	0	0	0	0	0	0.3043	1	0	0	0	0	0	0	0	0	0	0	0	0.0824	0.4485	0	0	0	0	0	0	0.9447	0	0	0	0	0.2093	0	0	0	0
464	0	0	0	0	0.8235	0	0	0	0	0	0	0	0	0	0	0	0	0	0	0	0	0	0	0	0	0	0	0	0	0	0	0	0	0	0	0	0	0	0	0	0	0	0	0	0	0	0	0	0
[truncated: 4,417 more columns]
